# Supplementary material for: Obstructive Sleep Apnea and Parkinson’s Disease: Bidirectional Clinical and Pathophysiologic Links
Source: Int J Mol Sci. 2025 Apr 16;26(8):3762. doi: 10.3390/ijms26083762 (PMC12028076; doi:10.3390/ijms26083762)
Supplement: Supplementary file 1 [file ijms-26-03762-s001.zip]

Archive with 1 entries (1 files):
- ijms-3518982-supplementary.pdf
